# Supplementary material for: In vitro gene regulatory networks predict in vivo function of liver
Source: BMC Syst Biol. 2010 Nov 12;4:153. doi: 10.1186/1752-0509-4-153 (PMC2998496; doi:10.1186/1752-0509-4-153)
Supplement: Additional file 1 — Table S1. A table (supplementary table 1) providing a list of transcripts that were commonly regulated by TNT in vivo and in vitro. [file 1752-0509-4-153-S1.XLSX]

## Sheet: TNTcommonvitrovivoallsamplesviv
Supplementary Table 1 Common regulated transcripts by TNT in vivo and in vitro
ProbeName	Genesymbol	Description	GenbankAccession	Location	Type(s)
A_42_P473398	CXCL2	chemokine (C-X-C motif) ligand 2	NM_030845	Extracellular Space	cytokine
A_42_P481816	ESAM	endothelial cell adhesion molecule	NM_001004245	Plasma Membrane	other
A_42_P489167	HTRA4	HtrA serine peptidase 4	XM_224963	Unknown	other
A_42_P493380	MYC	v-myc myelocytomatosis viral oncogene homolog (avian)	NM_012603	Nucleus	transcription regulator
A_42_P503281	CLIC5	chloride intracellular channel 5	NM_053603	Cytoplasm	ion channel
A_42_P518855	BCL2A1	BCL2-related protein A1	NM_133416	Cytoplasm	other
A_42_P519868	GSR	glutathione reductase	NM_053906	Cytoplasm	enzyme
A_42_P544898	BCL6B	B-cell CLL/lymphoma 6, member B (zinc finger protein)	XM_340830	Nucleus	transcription regulator
A_42_P555365	SLC17A3	solute carrier family 17 (sodium phosphate), member 3	NM_153622	Plasma Membrane	transporter
A_42_P572725	ABCC3	ATP-binding cassette, sub-family C (CFTR/MRP), member 3	NM_080581	Plasma Membrane	transporter
A_42_P580844	CDC2	cell division cycle 2, G1 to S and G2 to M	NM_019296	Nucleus	kinase
A_42_P581863	PFN2	profilin 2	NM_030873	Cytoplasm	other
A_42_P585995	MGC42105	serine/threonine-protein kinase NIM1		Unknown	kinase
A_42_P588738	IGSF6	immunoglobulin superfamily, member 6	NM_133542	Plasma Membrane	transmembrane receptor
A_42_P593993	LIMK2	LIM domain kinase 2	NM_024135	Cytoplasm	kinase
A_42_P608780	GDF15	growth differentiation factor 15	NM_019216	Extracellular Space	growth factor
A_42_P610788	AMPD3	adenosine monophosphate deaminase (isoform E)	NM_031544	Unknown	enzyme
A_42_P618217	FGF21	fibroblast growth factor 21	NM_130752	Extracellular Space	growth factor
A_42_P621796	CYM	chymosin	NM_020091	Unknown	peptidase
A_42_P640641	HOMER2	homer homolog 2 (Drosophila)	NM_053309	Plasma Membrane	other
A_42_P642757	PARD3	par-3 partitioning defective 3 homolog (C. elegans)	NM_031235	Plasma Membrane	other
A_42_P643698	CPEB2	cytoplasmic polyadenylation element binding protein 2	XM_341227	Cytoplasm	other
A_42_P678870	CYP2F1	cytochrome P450, family 2, subfamily F, polypeptide 1	NM_019303	Cytoplasm	enzyme
A_42_P679814	CYP3A43	cytochrome P450, family 3, subfamily A, polypeptide 43	NM_145782	Cytoplasm	enzyme
A_42_P684295	SLC15A1	solute carrier family 15 (oligopeptide transporter), member 1	NM_057121	Plasma Membrane	transporter
A_42_P693964	CYP26B1	cytochrome P450, family 26, subfamily B, polypeptide 1	NM_181087	Cytoplasm	enzyme
A_42_P698188	NEO1	neogenin homolog 1 (chicken)		Plasma Membrane	transcription regulator
A_42_P703647	CDA	cytidine deaminase		Nucleus	enzyme
A_42_P703664	SRXN1	sulfiredoxin 1 homolog (S. cerevisiae)	CV118897	Cytoplasm	enzyme
A_42_P707727	SLC22A4 (includes EG:64037)	solute carrier family 22 (organic cation transporter), member 4	NM_022270	Cytoplasm	transporter
A_42_P723641	POPDC2	popeye domain containing 2	NM_199113	Unknown	other
A_42_P726132	TMEM62	transmembrane protein 62	XM_230497	Unknown	enzyme
A_42_P728063	AA875623	AA875623 UI-R-E0-ct-e-04-0-UI.s1 UI-R-E0 Rattus norvegicus cDNA clone UI-R-E0-ct-e-04-0-UI 3' similar to gi [AA875623]	AA875623
A_42_P738337	GRIN2C	glutamate receptor, ionotropic, N-methyl D-aspartate 2C	NM_012575	Plasma Membrane	ion channel
A_42_P748948	GCK	glucokinase (hexokinase 4)	NM_012565	Cytoplasm	kinase
A_42_P750340	RGD1563319	similar to RIKEN cDNA 6330512M04 gene		Unknown	other
A_42_P755071	JMJD7-PLA2G4B	JMJD7-PLA2G4B readthrough transcript		Cytoplasm	enzyme
A_42_P764985	NAP1L3	nucleosome assembly protein 1-like 3	NM_133402	Nucleus	other
A_42_P780039	NTRK1	neurotrophic tyrosine kinase, receptor, type 1	NM_021589	Plasma Membrane	kinase
A_42_P785221	SPDEF	SAM pointed domain containing ets transcription factor	XM_001069981	Nucleus	transcription regulator
A_42_P799494	HTATIP2	HIV-1 Tat interactive protein 2, 30kDa		Nucleus	transcription regulator
A_42_P800656	HES6	hairy and enhancer of split 6 (Drosophila)	NM_001013179	Nucleus	transcription regulator
A_42_P810287	TACC1	transforming, acidic coiled-coil containing protein 1	NM_001004107	Nucleus	other
A_42_P814235	P2RY6	pyrimidinergic receptor P2Y, G-protein coupled, 6	NM_057124	Plasma Membrane	G-protein coupled receptor
A_42_P828757	TM4SF4	transmembrane 4 L six family member 4	NM_053785	Plasma Membrane	other
A_42_P841193	DDIT4L	DNA-damage-inducible transcript 4-like	NM_080399	Unknown	other
A_42_P841255	IGDCC3	immunoglobulin superfamily, DCC subclass, member 3	XM_236346	Plasma Membrane	other
A_43_P10284	TC640452	Q504U8_HUMAN (Q504U8) EGFR protein, partial (3%) [TC640452]
A_43_P11444	S100G	S100 calcium binding protein G	NM_012521	Cytoplasm	other
A_43_P11527	ADM	adrenomedullin	NM_012715	Extracellular Space	other
A_43_P11546	CD24	CD24 molecule	NM_012752	Plasma Membrane	other
A_43_P11729	HMGCR	3-hydroxy-3-methylglutaryl-Coenzyme A reductase	NM_013134	Cytoplasm	enzyme
A_43_P11754	AKR7A3	aldo-keto reductase family 7, member A3 (aflatoxin aldehyde reductase)	NM_013215	Cytoplasm	enzyme
A_43_P11861	DIO3	deiodinase, iodothyronine, type III	NM_017210	Plasma Membrane	enzyme
A_43_P11975	TSX	testis specific X-linked gene	NM_019203	Unknown	other
A_43_P12247	ALDH1L1	aldehyde dehydrogenase 1 family, member L1	NM_022547	Cytoplasm	enzyme
A_43_P12642	OR6A2	olfactory receptor, family 6, subfamily A, member 2	NM_031710	Plasma Membrane	G-protein coupled receptor
A_43_P12783	COL1A2	collagen, type I, alpha 2	NM_053356	Extracellular Space	other
A_43_P12887	FLT4	fms-related tyrosine kinase 4	NM_053652	Plasma Membrane	transmembrane receptor
A_43_P12924	ABCG5	ATP-binding cassette, sub-family G (WHITE), member 5	NM_053754	Plasma Membrane	transporter
A_43_P13109	CYP26A1	cytochrome P450, family 26, subfamily A, polypeptide 1	NM_130408	Cytoplasm	enzyme
A_43_P13290	PBLD	phenazine biosynthesis-like protein domain containing	NM_138530	Unknown	enzyme
A_43_P13924	EMP2	epithelial membrane protein 2	NM_001007721	Plasma Membrane	other
A_43_P14131	RGS2	regulator of G-protein signaling 2, 24kDa	NM_053453	Nucleus	other
A_43_P14233	PTTG1	pituitary tumor-transforming 1	NM_022391	Nucleus	transcription regulator
A_43_P14597	SGCG	sarcoglycan, gamma (35kDa dystrophin-associated glycoprotein)	NM_001006993	Plasma Membrane	other
A_43_P14622	CYBRD1	cytochrome b reductase 1	NM_001011954	Cytoplasm	enzyme
A_43_P15357	BHLHE41	basic helix-loop-helix family, member e41	NM_133303	Nucleus	transcription regulator
A_43_P15562	METAP2	methionyl aminopeptidase 2	NM_022539	Cytoplasm	peptidase
A_43_P15601	MAT2A	methionine adenosyltransferase II, alpha	NM_134351	Cytoplasm	enzyme
A_43_P15662	TFRC	transferrin receptor (p90, CD71)	XM_340999	Plasma Membrane	transporter
A_43_P15965	UGT2B17	UDP glucuronosyltransferase 2 family, polypeptide B17		Cytoplasm	enzyme
A_43_P16128	LHX8	LIM homeobox 8	NM_001012219	Nucleus	transcription regulator
A_43_P16967	SNX10	sorting nexin 10	NM_001013085	Cytoplasm	transporter
A_43_P17026	RIOK3	RIO kinase 3 (yeast)		Unknown	kinase
A_43_P17083	CB547915	CB547915 AMGNNUC:NRHY1-00001-D7-Z W Rat hypothalamus (10480) Rattus norvegicus cDNA clone nrhy1-00001-d7, mRNA sequence [CB547915]	CB547915
A_43_P17109	TOMM40	translocase of outer mitochondrial membrane 40 homolog (yeast)	NM_212520	Cytoplasm	ion channel
A_43_P17743	PIR	pirin (iron-binding nuclear protein)	NM_001009474	Nucleus	transcription regulator
A_43_P18228	SELI	selenoprotein I	XM_343031	Unknown	enzyme
A_43_P19407	SAMD4A	sterile alpha motif domain containing 4A		Cytoplasm	translation regulator
A_43_P19440	BQ206045	BQ206045 UI-R-EP0-cny-i-09-0-UI.s1 UI-R-EP0 Rattus norvegicus cDNA clone UI-R-EP0-cny-i-09-0-UI 3', mRNA sequence [BQ206045]	BQ206045
A_43_P20415	TFDP2	transcription factor Dp-2 (E2F dimerization partner 2)		Nucleus	transcription regulator
A_43_P20501	ZNF217	zinc finger protein 217		Nucleus	transcription regulator
A_43_P20754	KCTD7	potassium channel tetramerisation domain containing 7		Unknown	ion channel
A_43_P21284	PPP1R3C	protein phosphatase 1, regulatory (inhibitor) subunit 3C	NM_001012072	Cytoplasm	phosphatase
A_43_P21816	MYOM1	myomesin 1, 185kDa		Cytoplasm	other
A_43_P22042	PLA2G7	phospholipase A2, group VII (platelet-activating factor acetylhydrolase, plasma)	NM_001009353	Extracellular Space	enzyme
A_43_P22663	IL17RB	interleukin 17 receptor B		Plasma Membrane	transmembrane receptor
A_44_P1000245	TNIK	TRAF2 and NCK interacting kinase	XM_215530	Cytoplasm	kinase
A_44_P1002360	CRYL1	crystallin, lambda 1	NM_175757	Unknown	other
A_44_P1010528	E2F3	E2F transcription factor 3		Nucleus	transcription regulator
A_44_P1012940	C19ORF57	chromosome 19 open reading frame 57		Unknown	other
A_44_P1018865	EIF1AX	eukaryotic translation initiation factor 1A, X-linked	XM_217622	Cytoplasm	translation regulator
A_44_P1020428	NES	nestin	NM_012987	Cytoplasm	other
A_44_P1023637	DUSP13	dual specificity phosphatase 13	NM_001007006	Cytoplasm	phosphatase
A_44_P1024341	CD371954	UI-R-GO0-csj-h-18-0-UI.r1 UI-R-GO0 Rattus norvegicus cDNA clone UI-R-GO0-csj-h-18-0-UI 5', mRNA sequence [CD371954]	CD371954
A_44_P1028240	ADH6A	alcohol dehydrogenase 6A (class V)		Unknown	enzyme
A_44_P1029770	NOP56	NOP56 ribonucleoprotein homolog (yeast)	NM_001025732	Nucleus	other
A_44_P1033359	TC596940	RNCON46 connexin 46 {Rattus norvegicus} (exp=-1; wgp=0; cg=0), partial (5%) [TC596940]
A_44_P1041495	AW143783	AW143783 EST294079 Normalized rat embryo, Bento Soares Rattus sp. cDNA clone RGICA18 5' end, mRNA sequence [AW143783]	AW143783
A_44_P1042711	KIF20A	kinesin family member 20A		Cytoplasm	transporter
A_44_P1043181	PLEKHN1	pleckstrin homology domain containing, family N member 1	XM_238442	Unknown	other
A_44_P1058932	AKR1B7	aldo-keto reductase family 1, member B7	NM_053781	Cytoplasm	enzyme
A_44_P1059903	LZTS1	leucine zipper, putative tumor suppressor 1	NM_153470	Nucleus	transcription regulator
A_44_P107199	SQSTM1	sequestosome 1	NM_181550	Cytoplasm	transcription regulator
A_44_P109608	GSTA5	glutathione S-transferase alpha 5	NM_017013	Cytoplasm	enzyme
A_44_P112192	ANKRD28	ankyrin repeat domain 28		Unknown	other
A_44_P119674	XM_340952	Rattus norvegicus similar to phosphoglycerate mutase (EC 5.4.2.1) B chain - rat (LOC360680), mRNA [XM_340952]	XM_340952
A_44_P121417	2310033E01RIK	RIKEN cDNA 2310033E01 gene		Unknown	other
A_44_P121968	A_44_P121968
A_44_P123333	PPARG	peroxisome proliferator-activated receptor gamma	NM_013124	Nucleus	ligand-dependent nuclear receptor
A_44_P132729	RDH16	retinol dehydrogenase 16 (all-trans)	NM_199208	Cytoplasm	enzyme
A_44_P133415	C8ORF37	chromosome 8 open reading frame 37	NM_001007746	Unknown	other
A_44_P134070	TXNRD1	thioredoxin reductase 1	NM_031614	Cytoplasm	enzyme
A_44_P137247	TRIM35	tripartite motif-containing 35	NM_001025142	Cytoplasm	other
A_44_P137448	PTGS1	prostaglandin-endoperoxide synthase 1 (prostaglandin G/H synthase and cyclooxygenase)	NM_017043	Cytoplasm	enzyme
A_44_P137605	PDE5A	phosphodiesterase 5A, cGMP-specific		Cytoplasm	enzyme
A_44_P155321	SERPINA3C (includes EG:25088)	serine (or cysteine) proteinase inhibitor, clade A, member 3C	M67496	Unknown	other
A_44_P161208	CDH4 (includes EG:1002)	cadherin 4, type 1, R-cadherin (retinal)		Plasma Membrane	other
A_44_P163968	MGC116197	similar to RIKEN cDNA 1700001E04	NM_001025755	Unknown	other
A_44_P166087	TMEM20	transmembrane protein 20		Unknown	other
A_44_P168348	A_44_P168348
A_44_P174374	EPHX1	epoxide hydrolase 1, microsomal (xenobiotic)	NM_012844	Cytoplasm	peptidase
A_44_P175807	RLIM	ring finger protein, LIM domain interacting	NM_001024892	Nucleus	enzyme
A_44_P179787	PANX2	pannexin 2	NM_199409	Plasma Membrane	transporter
A_44_P182221	GSTP1	glutathione S-transferase pi 1	NM_012577	Cytoplasm	enzyme
A_44_P187181	PRLR	prolactin receptor	NM_012630	Plasma Membrane	transmembrane receptor
A_44_P187246	RGD1562525	similar to cell surface receptor FDFACT		Unknown	other
A_44_P192224	UPP2	uridine phosphorylase 2		Cytoplasm	enzyme
A_44_P196757	SACS	spastic ataxia of Charlevoix-Saguenay (sacsin)	XM_224256	Nucleus	other
A_44_P197064	TMEM63C	transmembrane protein 63C	XM_234431	Unknown	other
A_44_P202318	AW917204	AW917204 EST348508 Rat gene index, normalized rat, norvegicus, Bento Soares Rattus norvegicus cDNA clone RGIEA65 5' end, mRNA sequence [AW917204]	AW917204
A_44_P207818	AW915168	AW915168 EST346472 Normalized rat embryo, Bento Soares Rattus sp. cDNA clone RGICL69 5' end, mRNA sequence [AW915168]	AW915168
A_44_P213208	OTUD4	OTU domain containing 4		Unknown	other
A_44_P215689	LOC686934	similar to similar to RIKEN cDNA 4930555G01		Unknown	other
A_44_P216554	AI009601	AI009601 EST204052 Normalized rat lung, Bento Soares Rattus sp. cDNA clone RLUBG18 3' end, mRNA sequence [AI009601]	AI009601
A_44_P217314	CHDH	choline dehydrogenase	NM_198731	Cytoplasm	enzyme
A_44_P221974	ABCC3	ATP-binding cassette, sub-family C (CFTR/MRP), member 3	NM_080581	Plasma Membrane	transporter
A_44_P225891	NF1	neurofibromin 1	NM_012609	Cytoplasm	other
A_44_P228874	GCLC	glutamate-cysteine ligase, catalytic subunit	NM_012815	Cytoplasm	enzyme
A_44_P234071	AGPAT9	1-acylglycerol-3-phosphate O-acyltransferase 9	NM_001025670	Cytoplasm	enzyme
A_44_P234212	OLFML3	olfactomedin-like 3		Extracellular Space	other
A_44_P234315	BF289587	BF289587 EST454178 Rat Gene Index, normalized rat, Rattus norvegicus cDNA Rattus norvegicus cDNA clone RGIHI76, mRNA sequence [BF289587]	BF289587
A_44_P234473	ACOT4	acyl-CoA thioesterase 4		Cytoplasm	enzyme
A_44_P235090	BTBD11	BTB (POZ) domain containing 11	XM_234988	Nucleus	transcription regulator
A_44_P238421	COL1A1	collagen, type I, alpha 1	Z78279	Extracellular Space	other
A_44_P241217	A_44_P241217
A_44_P241391	XM_231750	Rattus norvegicus similar to Zinc finger protein 398 (Zinc finger DNA binding protein p52/p71) (LOC312301), mRNA [XM_231750]	XM_231750
A_44_P241698	XM_221389	Rattus norvegicus similar to cyclin B (LOC288052), mRNA [XM_221389]	XM_221389
A_44_P244668	AQP8	aquaporin 8	NM_019158	Plasma Membrane	transporter
A_44_P245391	EIF2S1	eukaryotic translation initiation factor 2, subunit 1 alpha, 35kDa	NM_019356	Cytoplasm	translation regulator
A_44_P253713	CB546732	CB546732 AMGNNUC:NRDG1-00185-A12-A nrdg1 (10855) Rattus norvegicus cDNA clone nrdg1-00185-a12 5', mRNA sequence [CB546732]	CB546732
A_44_P255694	LOC302733	PREDICTED: Rattus norvegicus hypothetical LOC302733 (LOC302733), mRNA [XR_005937]	XR_005937
A_44_P257526	ABCC4	ATP-binding cassette, sub-family C (CFTR/MRP), member 4	NM_133411	Plasma Membrane	transporter
A_44_P260589	PAPLN	papilin, proteoglycan-like sulfated glycoprotein		Unknown	other
A_44_P263037	PNPLA3	patatin-like phospholipase domain containing 3		Cytoplasm	enzyme
A_44_P264299	CKB	creatine kinase, brain	NM_012529	Cytoplasm	kinase
A_44_P267591	XM_233268	Rattus norvegicus similar to CDNA sequence BC026682 (LOC313430), mRNA [XM_233268]	XM_233268
A_44_P267706	APOL11A	apolipoprotein L 11a		Unknown	other
A_44_P270157	CO396428	AGENCOURT_26758174 NIH_MGC_255 Rattus norvegicus cDNA clone IMAGE:7318186 5', mRNA sequence [CO396428]	CO396428
A_44_P274700	ALKBH8	alkB, alkylation repair homolog 8 (E. coli)		Unknown	other
A_44_P276951	EPB41	erythrocyte membrane protein band 4.1 (elliptocytosis 1, RH-linked)	XM_232771	Plasma Membrane	other
A_44_P277340	MEGF9	multiple EGF-like-domains 9	XM_233047	Unknown	other
A_44_P284029	ENSRNOT00000028933
A_44_P285463	CLDN1	claudin 1	NM_031699	Plasma Membrane	other
A_44_P287089	GMFB	glia maturation factor, beta	NM_031032	Cytoplasm	growth factor
A_44_P290016	BG666843	BG666843 DRACNC05 Rat DRG Library Rattus norvegicus cDNA clone DRACNC05 5', mRNA sequence [BG666843]	BG666843
A_44_P290570	ZFAND2A	zinc finger, AN1-type domain 2A	NM_001008363	Unknown	other
A_44_P290756	MFAP3L	microfibrillar-associated protein 3-like	NM_001012049	Unknown	other
A_44_P294675	SLFN12	schlafen family member 12	NM_053687	Nucleus	enzyme
A_44_P300183	SLC48A1	solute carrier family 48 (heme transporter), member 1	BC105856	Unknown	other
A_44_P304880	LOC366473	similar to ornithine decarboxylase-like protein	NM_001014261	Unknown	other
A_44_P308416	MT1F	metallothionein 1F	DV714812	Cytoplasm	other
A_44_P309034	DLC1	deleted in liver cancer 1		Cytoplasm	other
A_44_P309979	BF551342	BF551342 UI-R-C0-im-h-08-0-UI.r1 UI-R-C0 Rattus norvegicus cDNA clone UI-R-C0-im-h-08-0-UI 5', mRNA sequence [BF551342]	BF551342
A_44_P311455	NRG2 (includes EG:9542)	neuregulin 2	D89996	Extracellular Space	growth factor
A_44_P312089	LINCR	neuralized homolog 3 (Drosophila) pseudogene	NM_001014100	Unknown	other
A_44_P315661	HMGCR	3-hydroxy-3-methylglutaryl-Coenzyme A reductase	NM_013134	Cytoplasm	enzyme
A_44_P316002	NR1I3	nuclear receptor subfamily 1, group I, member 3	NM_022941	Nucleus	ligand-dependent nuclear receptor
A_44_P318323	UGT2B7	UDP glucuronosyltransferase 2 family, polypeptide B7	NM_173323	Cytoplasm	enzyme
A_44_P318546	SLC22A23	solute carrier family 22, member 23		Unknown	transporter
A_44_P321009	CYP1A1	cytochrome P450, family 1, subfamily A, polypeptide 1	NM_012540	Cytoplasm	enzyme
A_44_P330168	DNM1L	dynamin 1-like	NM_053655	Cytoplasm	enzyme
A_44_P332168	NSFL1C	NSFL1 (p97) cofactor (p47)	NM_031981	Cytoplasm	other
A_44_P333433	LARP1	La ribonucleoprotein domain family, member 1	XM_220446	Unknown	other
A_44_P334556	TMTC2	transmembrane and tetratricopeptide repeat containing 2	XM_001080732	Cytoplasm	other
A_44_P335402	MOCOS	molybdenum cofactor sulfurase	XM_341584	Unknown	enzyme
A_44_P337351	CXCL12	chemokine (C-X-C motif) ligand 12 (stromal cell-derived factor 1)	NM_001033883	Extracellular Space	cytokine
A_44_P337740	FARS2	phenylalanyl-tRNA synthetase 2, mitochondrial	NM_001013139	Cytoplasm	enzyme
A_44_P337843	PION	pigeon homolog (Drosophila)		Unknown	peptidase
A_44_P342334	LOC683813	similar to peroxiredoxin 1	XM_001067603	Unknown	other
A_44_P343913	BF286260	BF286260 EST450851 Rat Gene Index, normalized rat, Rattus norvegicus cDNA Rattus norvegicus cDNA clone RGIFN58 5' sequence, mRNA sequence [BF286260]	BF286260
A_44_P347149	AASS	aminoadipate-semialdehyde synthase	XM_231524	Cytoplasm	enzyme
A_44_P347283	A_44_P347283
A_44_P348853	ZNF394	zinc finger protein 394	NM_145724	Nucleus	transcription regulator
A_44_P349733	TC625996
A_44_P351209	PHLDA1	pleckstrin homology-like domain, family A, member 1	NM_017180	Cytoplasm	other
A_44_P357870	CPT1A	carnitine palmitoyltransferase 1A (liver)	NM_031559	Cytoplasm	enzyme
A_44_P358460	LY96	lymphocyte antigen 96	NM_001024279	Plasma Membrane	other
A_44_P366902	ATP10D	ATPase, class V, type 10D	XR_009136	Plasma Membrane	transporter
A_44_P371050	AA851185	AA851185 EST193953 Normalized rat placenta, Bento Soares Rattus sp. cDNA clone RPLAD56 3' end, mRNA sequence [AA851185]	AA851185
A_44_P372823	XM_342309	Rattus norvegicus similar to bA552M11.4.1 (novel protein (isoform 1)) (LOC362010), mRNA [XM_342309]	XM_342309
A_44_P373629	CCNC	cyclin C		Nucleus	other
A_44_P378675	AI179100	AI179100 EST222784 Normalized rat spleen, Bento Soares Rattus sp. cDNA clone RSPCB76 3' end, mRNA sequence [AI179100]	AI179100
A_44_P384404	MS4A6D	membrane-spanning 4-domains, subfamily A, member 6D		Unknown	other
A_44_P386374	MAPK1	mitogen-activated protein kinase 1	NM_053842	Cytoplasm	kinase
A_44_P386840	DNAJB6	DnaJ (Hsp40) homolog, subfamily B, member 6	NM_001013209	Nucleus	transcription regulator
A_44_P387735	BG375381	BG375381 UI-R-CV1-bsz-g-01-0-UI.s1 UI-R-CV1 Rattus norvegicus cDNA clone UI-R-CV1-bsz-g-01-0-UI 3', mRNA sequence [BG375381]	BG375381
A_44_P394636	INPP5D	inositol polyphosphate-5-phosphatase, 145kDa	NM_019311	Cytoplasm	phosphatase
A_44_P397472	BQ205131	BQ205131 UI-R-DZ1-cnh-f-09-0-UI.s1 NCI_CGAP_DZ1 Rattus norvegicus cDNA clone IMAGE:7345643 3', mRNA sequence [BQ205131]	BQ205131
A_44_P404472	RARB	retinoic acid receptor, beta	XM_223843	Nucleus	ligand-dependent nuclear receptor
A_44_P404853	ACACB	acetyl-Coenzyme A carboxylase beta	NM_053922	Cytoplasm	enzyme
A_44_P412397	A_44_P412397
A_44_P412427	RGD1311475	similar to FLJ00354 protein	XM_001072042	Unknown	other
A_44_P416938	KCNS3	potassium voltage-gated channel, delayed-rectifier, subfamily S, member 3	NM_031778	Plasma Membrane	ion channel
A_44_P421312	P2RY1	purinergic receptor P2Y, G-protein coupled, 1	NM_012800	Plasma Membrane	G-protein coupled receptor
A_44_P423813	DFNA5	deafness, autosomal dominant 5		Unknown	other
A_44_P426107	TCAG7.1260	aldo-keto reductase family 1, member B10-like	NM_173136	Cytoplasm	enzyme
A_44_P426524	CREG1	cellular repressor of E1A-stimulated genes 1		Nucleus	transcription regulator
A_44_P428824	A_44_P428824
A_44_P430547	NTRK1	neurotrophic tyrosine kinase, receptor, type 1	NM_021589	Plasma Membrane	kinase
A_44_P432358	UGT1A6	UDP glucuronosyltransferase 1 family, polypeptide A6	NM_057105	Cytoplasm	enzyme
A_44_P436164	CKAP2	cytoskeleton associated protein 2		Cytoplasm	other
A_44_P438143	NRG1	neuregulin 1	NM_031588	Extracellular Space	growth factor
A_44_P445070	LGALS1	lectin, galactoside-binding, soluble, 1	NM_019904	Extracellular Space	other
A_44_P445911	MAFF	v-maf musculoaponeurotic fibrosarcoma oncogene homolog F (avian)		Nucleus	transcription regulator
A_44_P447623	UGDH	UDP-glucose dehydrogenase	NM_031325	Nucleus	enzyme
A_44_P447957	AKR1C12 (includes EG:361266)	aldo-keto reductase family 1, member C12		Unknown	other
A_44_P448645	C8ORF30A	chromosome 8 open reading frame 30A	NM_001007707	Unknown	other
A_44_P449858	KRT20	keratin 20	NM_173128	Cytoplasm	other
A_44_P452527	A_44_P452527
A_44_P459338	ERMP1	endoplasmic reticulum metallopeptidase 1	NM_184050	Cytoplasm	other
A_44_P459702	L2HGDH	L-2-hydroxyglutarate dehydrogenase		Cytoplasm	enzyme
A_44_P462040	METTL7B	methyltransferase like 7B	NM_001024276	Unknown	enzyme
A_44_P465608	AA957183	AA957183 UI-R-E1-fp-f-07-0-UI.s1 UI-R-E1 Rattus norvegicus cDNA clone UI-R-E1-fp-f-07-0-UI 3', mRNA sequence [AA957183]	AA957183
A_44_P466189	ANGPTL2	angiopoietin-like 2	NM_133569	Extracellular Space	other
A_44_P471070	HMCN2 (includes EG:686132)	hemicentin 2		Unknown	other
A_44_P474669	AA818788	AA818788 UI-R-A0-ar-a-07-0-UI.s1 UI-R-A0 Rattus norvegicus cDNA clone UI-R-A0-ar-a-07-0-UI 3' similar to gi [AA818788]	AA818788
A_44_P474722	AI043958	AI043958 UI-R-C0-jk-h-12-0-UI.s1 UI-R-C0 Rattus norvegicus cDNA clone UI-R-C0-jk-h-12-0-UI 3', mRNA sequence [AI043958]	AI043958
A_44_P475944	CLINT1	clathrin interactor 1		Cytoplasm	other
A_44_P476598	KIAA1045	KIAA1045		Unknown	other
A_44_P476733	NQO1	NAD(P)H dehydrogenase, quinone 1	NM_017000	Cytoplasm	enzyme
A_44_P477768	CCND2	cyclin D2	NM_022267	Nucleus	other
A_44_P480327	C12ORF30	chromosome 12 open reading frame 30	NM_001047900	Unknown	other
A_44_P480573	CYTIP	cytohesin 1 interacting protein	NM_001012086	Cytoplasm	other
A_44_P487530	TMEM56	transmembrane protein 56		Unknown	other
A_44_P487532	TMEM56	transmembrane protein 56		Unknown	other
A_44_P494652	CHCHD4	coiled-coil-helix-coiled-coil-helix domain containing 4	NM_001013431	Unknown	other
A_44_P496864	SEMA4A	sema domain, immunoglobulin domain (Ig), transmembrane domain (TM) and short cytoplasmic domain, (semaphorin) 4A	NM_001012078	Plasma Membrane	other
A_44_P499388	A_44_P499388
A_44_P501818	MPZL3	myelin protein zero-like 3	XM_343381	Unknown	other
A_44_P503428	UCK2	uridine-cytidine kinase 2		Cytoplasm	kinase
A_44_P503916	C18ORF45	chromosome 18 open reading frame 45		Unknown	other
A_44_P503999	ASF1A	ASF1 anti-silencing function 1 homolog A (S. cerevisiae)		Nucleus	other
A_44_P508162	ADAMTS5	ADAM metallopeptidase with thrombospondin type 1 motif, 5	NM_198761	Extracellular Space	peptidase
A_44_P508554	NCF2	neutrophil cytosolic factor 2		Cytoplasm	enzyme
A_44_P511178	PUS7	pseudouridylate synthase 7 homolog (S. cerevisiae)		Unknown	other
A_44_P513360	CDKN3	cyclin-dependent kinase inhibitor 3		Nucleus	phosphatase
A_44_P515441	CYP2C18	cytochrome P450, family 2, subfamily C, polypeptide 18		Cytoplasm	enzyme
A_44_P517738	KEG1	kidney expressed gene 1	NM_134330	Cytoplasm	other
A_44_P522355	SLC8A3	solute carrier family 8 (sodium/calcium exchanger), member 3	NM_078620	Plasma Membrane	transporter
A_44_P523355	AA955360	UI-R-A1-ey-b-12-0-UI.s1 UI-R-A1 Rattus norvegicus cDNA clone UI-R-A1-ey-b-12-0-UI 3', mRNA sequence [AA955360]	AA955360
A_44_P528926	DV725021	RVL17116 Wackym-Soares normalized rat vestibular cDNA library Rattus norvegicus cDNA 5', mRNA sequence [DV725021]	DV725021
A_44_P530131	ASB2	ankyrin repeat and SOCS box-containing 2	NM_001011984	Nucleus	transcription regulator
A_44_P534089	CCNB1	cyclin B1	NM_171991	Nucleus	other
A_44_P540517	LOC387763	hypothetical protein LOC387763	XM_575179	Unknown	other
A_44_P540693	SLC5A3	solute carrier family 5 (sodium/myo-inositol cotransporter), member 3	NM_053715	Plasma Membrane	transporter
A_44_P541144	IGSF9	immunoglobulin superfamily, member 9		Plasma Membrane	other
A_44_P543283	PLK3	polo-like kinase 3 (Drosophila)		Nucleus	kinase
A_44_P545193	HSD11B2	hydroxysteroid (11-beta) dehydrogenase 2	NM_017081	Cytoplasm	enzyme
A_44_P546180	CDC40	cell division cycle 40 homolog (S. cerevisiae)		Nucleus	other
A_44_P546296	H6PD	hexose-6-phosphate dehydrogenase (glucose 1-dehydrogenase)		Cytoplasm	enzyme
A_44_P547771	CITED1	Cbp/p300-interacting transactivator, with Glu/Asp-rich carboxy-terminal domain, 1	NM_172055	Nucleus	transcription regulator
A_44_P554454	TXNRD1	thioredoxin reductase 1	NM_031614	Cytoplasm	enzyme
A_44_P561486	TC629148
A_44_P578390	DV729235	RVL22024 Wackym-Soares normalized rat vestibular cDNA library Rattus norvegicus cDNA 5', mRNA sequence [DV729235]	DV729235
A_44_P578428	TC629455	Q5TQL3_ANOGA (Q5TQL3) ENSANGP00000028414, partial (5%) [TC629455]
A_44_P590086	BG667093	BG667093 DRACFB11 Rat DRG Library Rattus norvegicus cDNA clone DRACFB11 5', mRNA sequence [BG667093]	BG667093
A_44_P591895	TC606950	REU19204 type I immunoglobulin light chain variable region {Leucoraja erinacea} (exp=-1; wgp=0; cg=0), partial (13%) [TC606950]
A_44_P592145	BC098778	Rattus norvegicus cDNA clone IMAGE:7374368 [BC098778]	BC098778
A_44_P592567	TC602557
A_44_P592844	TC606938
A_44_P592923	C11ORF82	chromosome 11 open reading frame 82	XM_574490	Cytoplasm	other
A_44_P594136	TC617769	Q6S7E9_MOUSE (Q6S7E9) Sall4b, partial (14%) [TC617769]
A_44_P599208	TC636333
A_44_P605947	CES2 (includes EG:8824)	carboxylesterase 2 (intestine, liver)	NM_001044258	Cytoplasm	enzyme
A_44_P607542	BTBD11	BTB (POZ) domain containing 11	XM_234988	Nucleus	transcription regulator
A_44_P609103	TC638722	KCNN1_RAT (P70606) Small conductance calcium-activated potassium channel protein 1 (SK1), complete [TC638722]
A_44_P618844	AA799964	AA799964 EST189461 Normalized rat heart, Bento Soares Rattus sp. cDNA clone RHEAH66 3' end, mRNA sequence [AA799964]	AA799964
A_44_P623294	TC602245	Q6P217_MOUSE (Q6P217) Serine (Or cysteine) proteinase inhibitor, clade B, member 9b, partial (68%) [TC602245]
A_44_P628127	DEPDC6 (includes EG:314979)	DEP domain containing 6	XM_001066889	Unknown	other
A_44_P637384	TC627736	Q2U304_ASPOR (Q2U304) Predicted protein, partial (4%) [TC627736]
A_44_P652899	GPM6A	glycoprotein M6A	NM_178105	Plasma Membrane	ion channel
A_44_P653813	PCP4L1	Purkinje cell protein 4 like 1		Unknown	other
A_44_P656737	TC613867
A_44_P668752	TC606418	Q26882_TOXCA (Q26882) Surface coat glycoprotein TES-120, partial (12%) [TC606418]
A_44_P668801	TC597606	Q3W5R7_9ACTO (Q3W5R7) ATP-binding region, ATPase-like:Histidine kinase, HAMP region:Histidine kinase A, N-terminal precursor, partial (4%) [TC597606]
A_44_P671265	TC575183	Q5BK42_RAT (Q5BK42) Threonine synthase-like 1, complete [TC575183]
A_44_P675125	TC613623
A_44_P676056	AW142344	AW142344 EST292594 Normalized rat kidney, Bento Soares Rattus sp. cDNA clone RGIAH18 5' end, mRNA sequence [AW142344]	AW142344
A_44_P680341	RIN2	Ras and Rab interactor 2	XM_230647	Cytoplasm	other
A_44_P699044	TC605130	Q5XIQ2_RAT (Q5XIQ2) Potassium channel modulatory factor 1 (Predicted), partial (7%) [TC605130]
A_44_P729029	C7ORF45	chromosome 7 open reading frame 45		Unknown	other
A_44_P730320	ECT2	epithelial cell transforming sequence 2 oncogene	XM_342220	Nucleus	other
A_44_P730691	TC591313
A_44_P731912	TC611447
A_44_P737521	TC620934	Q6TUG9_RAT (Q6TUG9) LRRGT00075, partial (3%) [TC620934]
A_44_P745407	TC627879	MMU400847 cell surface receptor FDFACT {Mus musculus} (exp=-1; wgp=0; cg=0), partial (6%) [TC627879]
A_44_P745922	TC631103
A_44_P746080	ENSRNOT00000015381	predicted gene, EG624219 [Source:MarkerSymbol;Acc:MGI:3643534] [ENSRNOT00000015381]
A_44_P746519	AI059864	AI059864 UI-R-C1-la-a-08-0-UI.s1 UI-R-C1 Rattus norvegicus cDNA clone UI-R-C1-la-a-08-0-UI 3', mRNA sequence [AI059864]	AI059864
A_44_P747708	TC595078
A_44_P760430	LOC688956	hypothetical protein LOC688956		Unknown	other
A_44_P762016	DV727678	RVL20214 Wackym-Soares normalized rat vestibular cDNA library Rattus norvegicus cDNA 5', mRNA sequence [DV727678]	DV727678
A_44_P777805	TC617332	Q2ZPV1_SHEPU (Q2ZPV1) Conserved domain protein precursor, partial (7%) [TC617332]
A_44_P782062	WDR35 (includes EG:298876)	WD repeat domain 35	XM_001072062	Unknown	other
A_44_P794508	A_44_P794508
A_44_P806917	TC612098
A_44_P807109	DV726956	RVL19364 Wackym-Soares normalized rat vestibular cDNA library Rattus norvegicus cDNA 5', mRNA sequence [DV726956]	DV726956
A_44_P808602	TC591609
A_44_P823749	TC603103	Q4SV48_TETNG (Q4SV48) Chromosome undetermined SCAF13803, whole genome shotgun sequence. (Fragment), partial (6%) [TC603103]
A_44_P825179	TC594817	Q6UKG1_9BILA (Q6UKG1) NADH dehydrogenase subunit 2, partial (5%) [TC594817]
A_44_P832194	TC609375	MMU73478 acidic nuclear phosphoprotein pp32 {Mus musculus} (exp=-1; wgp=0; cg=0), partial (8%) [TC609375]
A_44_P838831	TC595471
A_44_P845543	A_44_P845543
A_44_P852513	LOC366544	PREDICTED: Rattus norvegicus similar to Phosphoglycerate mutase 1 (Phosphoglycerate mutase isozyme B) (PGAM-B) (BPG-dependent PGAM 1) (LOC366544), mRNA [XR_005712]	XR_005712
A_44_P857470	TC606870
A_44_P880842	CV795401	UI-R-CN1-cmc-g-16-0-UI.s1 UI-R-CN1 Rattus norvegicus cDNA clone UI-R-CN1-cmc-g-16-0-UI 3', mRNA sequence [CV795401]	CV795401
A_44_P898364	ENSRNOT00000033720
A_44_P899800	CD372222	UI-R-GO0-csg-b-22-0-UI.r1 UI-R-GO0 Rattus norvegicus cDNA clone UI-R-GO0-csg-b-22-0-UI 5', mRNA sequence [CD372222]	CD372222
A_44_P930113	DV727783	RVL20336 Wackym-Soares normalized rat vestibular cDNA library Rattus norvegicus cDNA 5', mRNA sequence [DV727783]	DV727783
A_44_P930501	DV726121	RVL18385 Wackym-Soares normalized rat vestibular cDNA library Rattus norvegicus cDNA 5', mRNA sequence [DV726121]	DV726121
A_44_P941068	AW915656	AW915656 EST346960 Normalized rat embryo, Bento Soares Rattus sp. cDNA clone RGICZ05 5' end, mRNA sequence [AW915656]	AW915656
A_44_P944159	A_44_P944159
A_44_P957147	BF554238	BF554238 UI-R-C0-hp-d-01-0-UI.r1 UI-R-C0 Rattus norvegicus cDNA clone UI-R-C0-hp-d-01-0-UI 5', mRNA sequence [BF554238]	BF554238
A_44_P960755	TC596991
A_44_P961053	TC607290
A_44_P979645	TC637867
A_44_P987226	PLXNA2	plexin A2	XM_223080	Plasma Membrane	other
A_44_P991456	SPATA1	spermatogenesis associated 1	NM_001014177	Unknown	other
A_44_P996729	MMP2	matrix metallopeptidase 2 (gelatinase A, 72kDa gelatinase, 72kDa type IV collagenase)	NM_031054	Extracellular Space	peptidase
